# Supplementary material for: Modulation of behaviour and virulence of a high alginate expressing Pseudomonas aeruginosa strain from cystic fibrosis by oral commensal bacterium Streptococcus anginosus
Source: PLoS One. 2017 Mar 16;12(3):e0173741. doi: 10.1371/journal.pone.0173741 (PMC5354419; doi:10.1371/journal.pone.0173741)
Supplement: S1 Dataset — (XLSX) [file pone.0173741.s001.xlsx]

## Sheet: Sheet1
Fig 1. Quantitative bacteriology of biofilms
Biofilm culture in AIR, 10% CO2 & anaerobic
AIR
	24hrs Air						48hrs Air						72 hrs Air
		Monoculture		Co-culture				Monoculture		Co-culture				Monoculture		Co-culture
		3a	DWW2	3a	DWW2			3a	DWW2	3a	DWW2			3a	DWW2	3a	DWW2
		37400000	34400000000	101000000	22800000000			230000000	21200000000	7440000000	20400000000			175000000	37000000000	3860000000	44500000000
		27000000	30400000000	160000000	17200000000			126000000	25200000000	4190000000	22300000000			148000000	44700000000	2750000000	34000000000
		33700000	25000000000	428000000	5600000000			85000000	29700000000	7070000000	25200000000			228000000	47200000000	4720000000	34000000000
		38900000		603000000	18600000000			229000000	34000000000	4910000000	26400000000			84000000	52700000000	3510000000	33000000000
	av	34300000	29900000000	323000000	16100000000		av	168000000	27500000000	5900000000	23600000000		av	158800000	45400000000	3710000000	36380000000
	sdev	5300000	4720000000	235000000	7360000000		sdev	73500000	5540000000	1600000000	2730000000		st dev	59900000	6521000000	817400000	5437000000
	Monoculture (average cfu)			Co-culture(average cfu)		Sdev (mono culture)		Sdev (coculture)
		3a	DWW2	3a	DWW2	3a	DWW2	3a	DWW2
	24h	34300000	29900000000	323000000	16100000000	5300000	4720000000	235000000	7360000000
	48h	168000000	27500000000	5900000000	23600000000	73500000	5540000000	1600000000	2730000000
	72h	159000000	45400000000	3710000000	36400000000	59900000	6520000000	817000000	5440000000
10%CO2
	24hrs 10% CO2						48hrs 10% CO2						72 hrs; 10% CO2
		Monoculture		Co-culture				Monoculture		Co-culture				Monoculture		Co-culture
		3a	DWW2	3a	DWW2			3a	DWW2	3a	DWW2			3a	DWW2	3a	DWW2
		13500000	3600000000	2970000000	1400000000			221000000	55700000000	4110000000	41900000000			76600000	50700000000	230000000	27300000000
		25500000	3000000000	2830000000	5000000000			348000000	43200000000	5830000000	47700000000			93300000	52800000000	126000000	37000000000
		26300000	5600000000	2970000000	3000000000			421000000	53700000000	1410000000	43800000000			20000000	35700000000	85000000	29300000000
		23200000	3200000000	2470000000	1800000000			286000000	40600000000	5010000000	37500000000				46900000000	229000000
	av	22100000	3850000000	2810000000	2800000000		av	319000000	48300000000	4090000000	42700000000		av	63300000	46530000000	167500000	31200000000
	sdev	5920000	1190000000	236000000	1620000000		sdev	85500000	7510000000	1920000000	4240000000		st dev	38420000	7619000000	73520000	5122000000
	Monoculture(average cfu)			Co-culture(average cfu)		Sdev (monoculture)		Sdev (coculture)
		3a	DWW2	3a	DWW2	3a	DWW2	3a	DWW2
	24h	22100000	3850000000	2810000000	2800000000	5920000	1190000000	236000000	1620000000
	48h	319000000	48300000000	4090000000	42700000000	85500000	7510000000	1920000000	4240000000
	72h	63300000	46500000000	168000000	31200000000	38400000	7620000000	73500000	5120000000
Anaerobic
	24hrs anaerobic						48hrs anaerobic						72 hrs; anaerobic
		Monoculture		Co-culture				Monoculture		Co-culture				Monoculture		Co-culture
		3a	DWW2	3a	DWW2			3a	DWW2	3a	DWW2			3a	DWW2	3a	DWW2
		35500000	380000000	205000000	464000000			130000000	2560000000	817000000	11800000000			1600000000	8340000000	333000000	10710000000
		20800000	668000000	560000000	640000000			273000000	6280000000	1200000000	13600000000			1233000000	9680000000	500000000	13520000000
		28300000	636000000	413000000	648000000			177000000	7240000000	710000000	8580000000			1200000000	18430000000	300000000	10800000000
		23500000	592000000	343000000	660000000			110000000	8000000000	983000000	3440000000			933000000	28000000000	766000000	26600000000
	av	27000000	569000000	380000000	603000000		av	172000000	6020000000	928000000	9360000000		av	1242000000	16110000000	474800000	15410000000
	sdev	6450000	130000000	148000000	93000000		sdev	72700000	2410000000	214000000	4460000000		st dev	274200000	9101000000	213000000	7575000000
	Monoculture(average cfu)			Co-culture (average cfu)		Sdev (monoculture)		Sdev (coculture)
		3a	DWW2	3a	DWW2	3a	DWW2	3a	DWW2
	24h	27000000	569000000	380000000	603000000	6450000	130000000	148000000	93000000
	48h	172000000	6020000000	928000000	9360000000	72700000	2410000000	214000000	4460000000
	72h	1240000000	16100000000	475000000	15400000000	274000000	9100000000	213000000	7580000000

## Sheet: Sheet2
Fig 2. A non-mucoid colony phenotype of P. aeruginosa strain DWW2 (DWW2-NM) and higher numbers of S. anginosus strain 3a are associated with pigment (pyocyanin) production in co-culture biofilms :(A) The proportion (percentage) of the non-mucoid phenotype (DWW2-NM) increases over 72 h in 10% CO2 in mono-culture and in co-culture.
Co-culture :-
24hr	biofilm	dilution	mucoid	nonmucoid	percent nonmucoid		average		24hr
	1	minus 6	4	0	0		33.33		biofilm	percent nonmucoid		av.	Sdev
	1	minus 6	1	2	66.66				1	33.33		23.33	10.54
	2	minus 6	8	2	20		30		2	30
	2	minus 6	9	6	40				3	20
	3	minus 6	5	0	0		20		4	10
	3	minus 6	6	4	40
	4	minus 6	4	1	20		10
	4	minus 6	4	0	0
48hr	biofilm	dilution	mucoid	nonmucoid	percent nonmucoid		average	overall average			48hr
	1	minus 7	0	14	100		90	92.59			biofilm	percent nonmucoid		av.	Sdev
			1	4	80						1	92.59		92.93	0.79
		minus 6	4	110	96.49		95.19				2	94.12
			7	108	93.9						3	92.49
	2	minus 7	1	10	90.9		95.45	94.12			4	92.47
			0	11	100
		minus 6	11	106	90.59		92.79
			7	133	95
	3	minus 7	0	6	100		91.17	92.49
			3	14	82.35
		minus 6	5	84	94.38		93.82
			8	111	93.27
	4	minus 7	0	8	100		95	92.47
			1	9	90
		minus 6	13	95	87.96		89.95
			7	80	91.95
72hr	biofilm	dilution	mucoid	nonmucoid	percent nonmucoid		average	overall average			72hr
	1	minus 7	0	5	100		100	98.15			biofilm	percent nonmucoid		av.	Sdev
			0	6	100						1	98.15		97.44	2.1
		minus 6	3	77	96.25		96.31				2	95.087
			3	80	96.38						3	99.175
	2	minus 7	0	8	100		95	95.087
			1	9	90
		minus 6	4	99	96.1		95.175
			5	82	94.25
	3	minus 7	0	4	100		100	99.175
			0	12	100
		minus 6	1	76	98.7		98.35
			1	55	98.2
MONOCULTURE :-
24hr	biofilm	dilution	mucoid	nonmucoid	percent nonmucoid		average		24hr
	1	minus 6	6	3	33.33		33.33		biofilm	percent nonmucoid		av.	Sdev
	1	minus 6	6	3	33.33				1	33.33		36.49	3.66003
	2	minus 6	8	4	33.33		33.33		2	33.33
	2	minus 6	2	1	33.33				3	39.3
	3	minus 6	7	7	50		39.3		4	40
	3	minus 6	10	4	28.6
	4	minus 6	7	3	30		40
	4	minus 6	3	3	50
48hr	biofilm	dilution	mucoid	nonmucoid	percent nonmucoid		average	overall average			48hr
	1	minus 7	2	13	86.7		85.65	89.37			biofilm	percent nonmucoid		av.	Sdev
			2	11	84.6						1	89.37		90.95	3.36885
		minus 6	9	138	93.9		93.1				2	95.9
			10	120	92.3						3	90.145
	2	minus 7	0	11	100		100	95.9			4	88.42
			0	11	100
		minus 6	5	82	96.5		91.85
			16	109	87.2
	3	minus 7	1	14	93.33		87.84	90.145
			3	14	82.35
		minus 6	8	95	92.2		92.45
			9	115	92.7
	4	minus 7	0	5	100		85.7	88.42
			1	13	71.4
		minus 6	12	93	88.6		91.15
			7	104	93.7
72hr	biofilm	dilution	mucoid	nonmucoid	percent nonmucoid		average	overall average			72hr
	1	minus 7	1	16	94.1		97.05	95.15			biofilm	percent nonmucoid		av.	Sdev
			0	11	100						1	95.15		94.73	1.80793
		minus 6	8	93	92.1		93.25				2	96
			7	119	94.4						3	95.7
	2	minus 7	2	22	91.7		95.85	96			4	92.07
			0	10	100
		minus 6	8	96	92.3		96.15
			0	86	100
	3	minus 7	1	7	87.5		93.75	95.7
			0	14	100
		minus 6	2	61	96.8		97.7
			1	73	98.6
	4	minus 7	1	10	90.9		88.3	92.07
			2	12	85.7
		minus 6	6	102	94.4		95.85
			3	108	97.3
		Summary table :
					10% CO2 (mean)				10% CO2 (StDev)
					DWW2	DWW2 + 3a			DWW2		DWW2 + 3a
				24h	36.49	23.33			3.65		10.54
				48h	90.95	92.93			3.37		0.79
				72h	94.73	97.44			1.81		2.1

## Sheet: Sheet3
	Fig 2. A non-mucoid colony phenotype of P. aeruginosa strain DWW2 (DWW2-NM) and higher numbers of S. anginosus strain 3a are associated with pigment (pyocyanin) production in co-culture biofilms : C) The proportions (percentages) of DWW2 and 3a in the sampled green pigmented and non-pigmented areas of co-culture biofilms at 48 h showing an increased proportion of 3a associated with pigment produc…
		Biofilm area		DWW2 count		3a count		proportion (%) 3a		average	sdev
		unpigmented 1		183000000		660000		0.359		1.68925	1.575
		unpigmented 2		213000000		330000		0.155
		unpigmented 3		176000000		1670000		0.94
		unpigmented 4		201000000		330000		0.16
		unpigmented 5		310000000		10000000		3.22
		unpigmented 6		248000000		7300000		2.94
		unpigmented 7		239000000		10100000		4.22
		unpigmented 8		696000000		10600000		1.52
		pigmented 1		252000000		15160000		5.7		6.77588	5.80866
		pigmented 2		740000000		20850000		2.74
		pigmented 3		720000000		19900000		2.69
		pigmented 4		600000000		31600000		5
		pigmented 5		385000000		12000000		3.11688
		pigmented 6		360000000		67000000		18.6111
		pigmented 7		271000000		34500000		12.7306
		pigmented 8		304000000		11000000		3.61842
			Summary table
							unpigmented	pigmented
						P.aer	98.3194	93.2288
						AGS 3a	1.6805	6.77
						stdev	1.5654	5.8073

## Sheet: Sheet4
	Fig 2. A non-mucoid colony phenotype of P. aeruginosa starin DWW2 (DWW2-NM) and higher numbers of S. anginosus strain 3a are associated with pigment (pyocyanin) production I co-culture biofilms : (D) The presence of S. anginosus 3a stimulates an increased conversion of DWW2 to the non-mucoid phenotype (DWW2-NM).
		Summary of non-mucoid data
							mono-culture		co-culture
					biofilm		unpig	pig	unpig	pig
					1		85	88.6	83.1	99
					2		75	85.6	85	98.6
					3		81	86.5	84.35	99.2
					4		86.1	92.2	73.55	100
					5		75.1	93.86	71.65	99.8
					6		67.75	92.05	62.15	99.75
					7		80	89	69	100
					mean non-mucoid		78.5643	89.6871	75.5429	99.4786
					mean mucoid		21.436	10.313	24.458	0.522
						stdev	6.4272	3.10448	8.80736	0.547614

## Sheet: Sheet5
	Fig 4. Interactions of colony phenoypes DWW2, DWW2-M and DWW2-NM with S. anginosus strain 3a : (A) Co-culture with 3a results in increased pyocyanin expression by the original strain DWW2, and by the mucoid (DWW2-M) and non-mucoid (DWW2-NM) biofilm-derived colony phenotypes.
		(Absorbance values at 520nm)
		DWW2	DWW2+3a	DWW2-M	DWW2-M+3a	DWW2-NM	DWW2-NM+3a
		0.0133	0.4051	0.0205	0.041	0.3018	0.633
		0.0133	0.3	0.0125	0.0542	0.3879	0.4901
		0.0244	0.2	0.0233	0.0256	0.231	0.527
				0.011	0.0564	0.3773	0.5514
				0.0195	0.0489	0.539	0.4033
				0.022	0.0573	0.4211	0.5532
	av	0.017	0.302	0.018	0.047	0.376	0.526
	stdev	0.006	0.103	0.005	0.012	0.105	0.076

## Sheet: Sheet6
	Fig 4. Interactions of colony phenotypes DWW2, DWW2-M and DWW2-NM with S. anginosus strain 3a : (B) Co-culture of DWW2-M and 3a gives rise again to pigmented and non-pigmented areas with the non-mucoid phenotype (DWW2-NM) predominant in the pigmented areas.
			non-pigmented		pigmented
		biofilm 1	5.6		74.6
		biofilm 2	9.7		62.2
		biofilm 3	15.5		83.3
		biofilm 4	21.7		70
	average(mucoid)		86.875		24.48
	average (non-mucoid)		13.125		75.52
	stdev		7.01255		8.82019

## Sheet: Sheet7
		Fig 4. Interactions of colony phenotypes DWW2, DWW2-M and DWW2-NM with S. anginosus strain 3a : C) Co-culturing 3a with either DWW2-M or DWW2-NM results in significantly increased numbers of 3a as observed for co-culture between 3a and the original mucoid strain DWW2.
		monoculture	Co-culture
		3a	3a + DWW2-M	3a + DWW2-NM
	biofilm1	7330000	635000000	333000000
	biofilm 2	2700000	470000000	570000000
	biofilm 3	1330000	370000000	370000000
	biofilm 4	1330000	633000000	200000000
	biofilm 5	3050000	490000000	460000000
	biofilm 6	2900000	610000000	340000000
	av	3110000	535000000	379000000
	st dev	2210000	108000000	126000000

## Sheet: Sheet8
		Fig 5. Potentiated virulence in the Galleria mellonella infection model by the non-mucoid phenotype (DWW2-NM) and co-infection with P. aeruginosa and S. anginosus strain 3a.
			PBS	3a	DWW2	DWW2-M	DWW2-NM	3a+DWW2	3a+DWW2-M	3a+DWW2-NM
		0 h	100	100	100	100	100	100	100	100
		24 h	100	100	90	100	10	90	80	0
		48 h	100	80	80	80	0	30	30	0
		Supporting Information :
		S1 Fig. Larval survival replicate experiment (Experiment 2)
			PBS	3a	DWW2	DWW2-M	DWW2-NM	3a+DWW2	3a+DWW2-M	3a+DWW2-NM
		0 h	100	100	100	100	100	100	100	100
		24 h	100	90	100	80	20	90	90	0
		48 h	100	80	80	30	0	30	10	0
		S2 Fig. Larval survival experiment (Experiment 3)
			PBS	3a	DWW2	DWW2-M	DWW2-NM	3a+DWW2	3a+DWW2-M	3a+DWW2-NM
		0 h	100	100	100	100	100	100	100	100
		24 h	100	100	90	100	10	100	80	0
		48 h	100	80	40	40	0	20	40	0
